# Supplementary material for: Impact of the use of the ultra-portable digital x-ray with CAD4TB for active case finding for tuberculosis in Nigeria
Source: Front Digit Health. 2025 Jun 30;7:1559203. doi: 10.3389/fdgth.2025.1559203 (PMC12257310; doi:10.3389/fdgth.2025.1559203)
Supplement: Supplementary file 1 [file Datasheet1.zip]

Archive with 2 entries (2 files):
- Annex 2_Radiation Measurement tool.pdf
- Annex 1_DLB Screening Cascade and Diagnosed Patients tools.pdf
